# Supplementary material for: Analysis and modeling of cancer drug responses using cell cycle phase-specific rate effects
Source: Nat Commun. 2023 Jun 10;14:3450. doi: 10.1038/s41467-023-39122-z (PMC10257663; doi:10.1038/s41467-023-39122-z)
Supplement: Supplementary file 2 — Source Data [file 41467_2023_39122_MOESM2_ESM.xlsx]

## Sheet: Sheet1
Figure	Data	Code	Notes
Figure 1	https://www.synapse.org/#!Synapse:syn51239569	NA
Figure 2	https://www.synapse.org/#!Synapse:syn51239569	https://github.com/meyer-lab/DrugResponseModel.jl/blob/master/src/figures/figure2.jl
Figure 3	https://www.synapse.org/#!Synapse:syn51239569	NA
Figure 4	https://www.synapse.org/#!Synapse:syn51239569	https://github.com/meyer-lab/DrugResponseModel.jl/blob/master/src/figures/figure4.jl
Supplementary Figure 1	https://www.synapse.org/#!Synapse:syn51239569	NA
Supplementary Figure 2	https://www.synapse.org/#!Synapse:syn51239569	https://github.com/meyer-lab/DrugResponseModel.jl/blob/master/src/figures/figureS2.jl
Supplementary Figure 3	https://www.synapse.org/#!Synapse:syn51239569	https://github.com/meyer-lab/DrugResponseModel.jl/blob/master/src/figures/figureS3.jl
Supplementary Figure 4	https://www.synapse.org/#!Synapse:syn51239569	https://github.com/meyer-lab/DrugResponseModel.jl/blob/master/src/figures/figureS4.jl
Supplementary Figure 5	https://www.synapse.org/#!Synapse:syn51239126	https://github.com/meyer-lab/DrugResponseModel.jl/blob/master/src/figures/figureS5.jl	Note: use the "ps_hcc" from line 100 as input to figure501()
Supplementary Figure 6	https://www.synapse.org/#!Synapse:syn51239113	https://github.com/meyer-lab/DrugResponseModel.jl/blob/master/src/figures/figureS5.jl	Note: use the "ps_mt1" from line 101 as input to figure501()
Supplementary Figure 7	https://www.synapse.org/#!Synapse:syn51239135	https://github.com/meyer-lab/DrugResponseModel.jl/blob/master/src/figures/figureS5.jl	Note: use the "ps_mda" from line 102 as input to figure501()
Supplementary Figure 8	https://www.synapse.org/#!Synapse:syn51239569 https://www.synapse.org/#!Synapse:syn51239126 https://www.synapse.org/#!Synapse:syn51239113 https://www.synapse.org/#!Synapse:syn51239135	https://github.com/meyer-lab/DrugResponseModel.jl/blob/master/src/figures/figureS8.jl	The plots are from fitting data to the model. The parameters estimated are summarized in lines 63-65 of the code file
